# Supplementary material for: The N-terminal domain of RfaH plays an active role in protein fold-switching
Source: PLoS Comput Biol. 2021 Sep 3;17(9):e1008882. doi: 10.1371/journal.pcbi.1008882 (PMC8454952; doi:10.1371/journal.pcbi.1008882)
Supplement: S1 Table — (XLSX) [file pcbi.1008882.s001.xlsx]

## Sheet: Sheet1
#	Simulated system	NTD memory	CTD memory	Refolding efficiency	Cluster cardinality	% Secondary structure of cluster’s representative structure (Stride)	QW of cluster’s representative structure
1	RfaH – β + restraint	RfaH – 6c6s	RfaH – 6c6s	66% CTD 100% NTD	No majority cluster; |Cn| ≤ 11	%α = 15.2 ± 0.4, %β = 37 ± 3	0.50 ± 0.02
2	βRfaH	RfaH – 6c6s	RfaH – 6c6s	29% CTD 92% NTD	C1 = 19, C2 = 18, C3 = 11, C4 = 5, C5 = 5, C6 = 3, C7, 3, C8 = 3, C9 = 3, C10 = 3, C11 = 3, C12 = 2, C13 =2, C14 = 2, C15 = 2 + 16 individual models	%α = 15.3 ± 0.4, n = 100 %β: C1 = 35, C2 = 36, C3 = 25, C4 = 36, C5 = 35, C6 =32, C7 = 35, C8 = 35, C9 = 35, C10 = 40, C11 = 30, C12 = 35, C13 = 36, C14 = 35, C15 =36 individual models = 29 ± 5	C1 = 0.48, C2 = 0.53, C3 = 0.48, C4 = 0.49, C5 = 0.5, C6 = 0.49, C7 = 0.47, C8 = 0.52, C9 = 0.48, C10 =0.46, C11 = 0.47, C12 = 0.47, C13 =0.52, C14 = 0.46, C15 = 0.50 individual models = 0.47 ± 0.03
3	RfaH – CTD	None	RfaH – 2lcl	0.75	C1 = 75, C2 = 2, C3 = 2 + 21 individual models	%α = 0, n = 100 %β: C1 = 49, C2 = 27, C3 = 26 individual models = 29 ± 3	C1 = 0.99, C2 = 0.56, C3 = 0.56 individual models = 0.548 ± 0.002
4	NusG – CTD	None	NusG – 2jvv	1	100 non-clustered structures *	%α = 0 %β = 55 ± 2, n = 100	0.97 ± 0.01
5	NusG RfaH Chimera	RfaH – 5ond	NusG – 2jvv	100% CTD 94% NTD	C1 = 55, C2 = 25, C3 = 17 + 3 individual models	%α: 15.9 ± 0.8, n = 100 %β: C1 = 40, C2 = 44, C3 = 41 individual models = 43, 40, 44	C1 = 0.88, C2 = 0.61, C3 = 0.62 individual models = 0.56, 0.88, 0.53
6	αRfaH	RfaH – 5ond	RfaH – 5ond	81% CTD 91% NTD	C1 = 81, C2 = 5, C3 = 4 + 10 individual models	%α: C1 = 29, C2 = 27, C3 = 30 individual models = 20 ± 5 %β: C1 = 22, C2 = 25, C3 = 25 individual models = 17 ± 6	C1 = 0.75, C2 = 0.51, C3 = 0.54 individual models = 0.44 ± 0.06
_ Underlined clusters have completely refolded structures.
* Clustering was not necessary for this ensemble as the RMSD differences are lower than 0.7 Å.
